# Supplementary material for: ﻿Two new species of the genus Smaragdina Chevrolat, 1836 (Coleoptera, Chrysomelidae, Cryptocephalinae) from China
Source: Zookeys. 2022 Jan 18;1082:1–26. doi: 10.3897/zookeys.1082.74323 (PMC8789759; doi:10.3897/zookeys.1082.74323)
Supplement: XML Treatment for Smaragdina hejingensis [file zookeys.1082.74323-treatment1.xml]

<!DOCTYPE tp:taxon-treatment
  PUBLIC "-//TaxonX//DTD Taxonomic Treatment Publishing DTD v0 20100105//EN" "tax-treatment-NSO.dtd">
<tp:taxon-treatment xmlns:tp="http://www.plazi.org/taxpub"><tp:treatment-meta><kwd-group><label>Taxon classification</label><kwd>
                <named-content content-type="kingdom">Animalia</named-content>
              </kwd><kwd>
                <named-content content-type="order">Coleoptera</named-content>
              </kwd><kwd>
                <named-content content-type="family">Chrysomelidae</named-content>
              </kwd></kwd-group><mixed-citation publication-type="journal"><person-group><name><surname>Duan</surname><given-names>Wen-Yuan</given-names></name><name><surname>Wang</surname><given-names>Feng-Yan</given-names></name><name><surname>Zhou</surname><given-names>Hong-Zhang</given-names></name></person-group><article-title>﻿Two new species of the genus <italic><tp:taxon-name><tp:taxon-name-part taxon-name-part-type="genus" reg="Smaragdina">Smaragdina</tp:taxon-name-part></tp:taxon-name></italic> Chevrolat, 1836 (<tp:taxon-name><tp:taxon-name-part taxon-name-part-type="order">Coleoptera</tp:taxon-name-part></tp:taxon-name>, <tp:taxon-name><tp:taxon-name-part taxon-name-part-type="family">Chrysomelidae</tp:taxon-name-part></tp:taxon-name>, <tp:taxon-name><tp:taxon-name-part taxon-name-part-type="subfamily">Cryptocephalinae</tp:taxon-name-part></tp:taxon-name>) from China</article-title><source>Zookeys</source><day>18</day><month>01</month><year>2022</year><volume>1082</volume><fpage>1</fpage><lpage>26</lpage><pub-id pub-id-type="doi">10.3897/zookeys.1082.74323</pub-id></mixed-citation></tp:treatment-meta><tp:nomenclature><label>﻿</label><tp:taxon-name>
              <object-id xmlns:xlink="http://www.w3.org/1999/xlink" content-type="arpha" xlink:type="simple">CBF72377-8C73-5475-8202-6B51F06EBD35</object-id>
              <tp:taxon-name-part taxon-name-part-type="genus" reg="Smaragdina">Smaragdina</tp:taxon-name-part>
              <tp:taxon-name-part taxon-name-part-type="species" reg="hejingensis">hejingensis</tp:taxon-name-part>
              <object-id xmlns:xlink="http://www.w3.org/1999/xlink" content-type="zoobank" xlink:type="simple">http://zoobank.org/24F5ED4A-681C-4D20-A8C4-CD404D4F8D40</object-id>
            </tp:taxon-name><tp:taxon-authority>Duan, Wang &amp; Zhou</tp:taxon-authority><tp:taxon-status xmlns:xlink="http://www.w3.org/1999/xlink" xlink:type="simple">sp. nov.</tp:taxon-status><xref ref-type="fig" rid="F1">Figures 1</xref><xref ref-type="fig" rid="F2">, 2</xref></tp:nomenclature><tp:treatment-sec sec-type="diagnosis" id="SECID0EPEAE"><title>Diagnosis.</title><p>This new species is the nearest to <italic><tp:taxon-name><tp:taxon-name-part taxon-name-part-type="genus" reg="Smaragdina">S.</tp:taxon-name-part><tp:taxon-name-part taxon-name-part-type="species" reg="flavilabris">flavilabris</tp:taxon-name-part></tp:taxon-name></italic> (Briet, 1917) but can be distinguished by the shape of pronotal marking: <italic><tp:taxon-name><tp:taxon-name-part taxon-name-part-type="genus" reg="Smaragdina">S.</tp:taxon-name-part><tp:taxon-name-part taxon-name-part-type="species" reg="flavilabris">flavilabris</tp:taxon-name-part></tp:taxon-name></italic> has the metallic blue marking rhombic, whereas in the new species this marking is not. Additionally, the anterior margin of the clypeus in the new species is yellowish brown but black in <italic><tp:taxon-name><tp:taxon-name-part taxon-name-part-type="genus" reg="Smaragdina">S.</tp:taxon-name-part><tp:taxon-name-part taxon-name-part-type="species" reg="flavilabris">flavilabris</tp:taxon-name-part></tp:taxon-name></italic>.</p></tp:treatment-sec><tp:treatment-sec sec-type="etymology" id="SECID0EWFAE"><title>Etymology.</title><p>The specific is named after the type locality, Hejing.</p></tp:treatment-sec><tp:treatment-sec sec-type="type locality" id="SECID0E2FAE"><title>Type locality.</title><p>China: Xinjiang: Hejing.</p></tp:treatment-sec><tp:treatment-sec sec-type="material" id="SECID0EAGAE"><title>Material examined</title><p><bold>(<italic>n</italic> = 6). <italic>Holotype</italic></bold>: male, <bold>China: Xinjiang</bold>: Hejing, 30.VII.1958, coll. Changqing Li (<abbrev xmlns:xlink="http://www.w3.org/1999/xlink" xlink:title="Institute of Zoology, Chinese Academy of Sciences" id="ABBRID0EOGAE" xlink:type="simple">IZ-CAS</abbrev>). <bold><italic>Paratypes</italic>: China: Xinjiang</bold>: 3 males, 2 females, Hejing, 31.VII.1958, coll. Changqing Li (<abbrev xmlns:xlink="http://www.w3.org/1999/xlink" xlink:title="Institute of Zoology, Chinese Academy of Sciences" id="ABBRID0EWGAE" xlink:type="simple">IZ-CAS</abbrev>).</p></tp:treatment-sec><tp:treatment-sec sec-type="description" id="SECID0E1GAE"><title>Measurements</title><p><bold>(<italic>n</italic> = 6).</bold> Body length males: 5.2–5.9 mm, females: 5.1–5.6 mm.</p></tp:treatment-sec><tp:treatment-sec sec-type="description" id="SECID0EFHAE"><title>Description.</title><p>Body (Figs <xref ref-type="fig" rid="F1">1A, B</xref>, <xref ref-type="fig" rid="F2">2A</xref>) oblong, largely metallic blue. Mandibles yellowish brown, apex tinged with brown; labrum darkish brown; ventral side of mouthpart yellowish brown; four basal antennomeres yellow, others brown. Pronotum largely metallic blue, lateral sides with yellowish brown marking. Scutellum black. Ventral side of body largely metallic blue, prosternum yellowish brown, femora of hind legs tinged with black, last segments of tarsi and claws brown.</p><fig id="F1" position="float" orientation="portrait"><object-id xmlns:xlink="http://www.w3.org/1999/xlink" content-type="doi" xlink:type="simple">10.3897/zookeys.1082.74323.figure1</object-id><object-id xmlns:xlink="http://www.w3.org/1999/xlink" content-type="arpha" xlink:type="simple">64E0A041-AFA5-57A9-9CD3-93220DE3A467</object-id><label>Figure 1.</label><caption><p><italic><tp:taxon-name><tp:taxon-name-part taxon-name-part-type="genus" reg="Smaragdina">Smaragdina</tp:taxon-name-part><tp:taxon-name-part taxon-name-part-type="species" reg="hejingensis">hejingensis</tp:taxon-name-part></tp:taxon-name></italic> Duan, Wang &amp; Zhou, sp. nov. <bold>A</bold> habitus <bold>B</bold> lateral view of habitus <bold>C</bold> spermatheca <bold>D</bold> lateral view of aedeagus <bold>E</bold> ventral view of aedeagus <bold>F</bold> dorsal view of aedeagus <bold>G</bold> apex of aedeagus <bold>H</bold> ventral rectal sclerites <bold>I</bold> dorsal rectal sclerites. Scale bars: 0.5 mm (<bold>A, B</bold>), 0.2 mm (<bold>C–I</bold>).</p></caption><graphic xmlns:xlink="http://www.w3.org/1999/xlink" xlink:href="zookeys-1082-001-g001.jpg" position="float" orientation="portrait" xlink:type="simple" id="oo_634776.jpg"><uri content-type="original_file" xlink:type="simple">https://binary.pensoft.net/fig/634776</uri></graphic></fig><p>Head small, with dense and coarse punctures. Mandibles (Fig. <xref ref-type="fig" rid="F2">2B</xref>) short, labrum slightly incised at anterior margin, length ratio of maxillary palpomeres 0.5:2.4:1.5:2.4; while that of labial palpomeres 0.5:1.8:2.8; mentum rectangular emarginated at anterior margin. Clypeus lateral sides slightly depressed, anterior margin feebly incised; frons covered with shallow wrinkles; inner sides of eyes with short pubescence; vertex not convex, with fine wrinkles. Antennae short, extending to base of prothorax, pubescent, 1<sup>st</sup> antennomere oblong, 2<sup>nd</sup> rounded, 3<sup>rd</sup> slender, slightly longer than 2<sup>nd</sup>, 4<sup>th</sup> triangular, a little longer than 3<sup>rd</sup>, serrated from 5<sup>th</sup> segment onwards.</p><fig id="F2" position="float" orientation="portrait"><object-id xmlns:xlink="http://www.w3.org/1999/xlink" content-type="doi" xlink:type="simple">10.3897/zookeys.1082.74323.figure2</object-id><object-id xmlns:xlink="http://www.w3.org/1999/xlink" content-type="arpha" xlink:type="simple">9CB2D669-4E51-5B08-AD5F-B7117BA73D12</object-id><label>Figure 2.</label><caption><p><italic><tp:taxon-name><tp:taxon-name-part taxon-name-part-type="genus" reg="Smaragdina">Smaragdina</tp:taxon-name-part><tp:taxon-name-part taxon-name-part-type="species" reg="hejingensis">hejingensis</tp:taxon-name-part></tp:taxon-name></italic> Duan, Wang &amp; Zhou, sp. nov. <bold>A</bold> habitus <bold>B</bold> mandibles <bold>C</bold> maxilla <bold>D</bold> labium <bold>E</bold> dorsal view of aedeagus <bold>F</bold> lateral view of aedeagus <bold>G</bold> ventral view of aedeagus <bold>H</bold> spermatheca. Scale bars: 0.5 mm.</p></caption><graphic xmlns:xlink="http://www.w3.org/1999/xlink" xlink:href="zookeys-1082-001-g002.jpg" position="float" orientation="portrait" xlink:type="simple" id="oo_634777.jpg"><uri content-type="original_file" xlink:type="simple">https://binary.pensoft.net/fig/634777</uri></graphic></fig><p>Pronotum transverse, about 2× as wide as long, moderately convex; anterior margin slightly convex, lateral margins rounded, posterior margin sinuated, all margins (especially lateral ones) bordered; surface with coarse punctures, denser on median basal area. Scutellum widely triangular, with extremely fine punctures; apex slightly elevated over elytral surface.</p><p>Elytra 1.7 times as long as wide at humeri, covered with confused and dense punctures, interstices shorter than a puncture diameter, punctures becoming sparse posteriorly, and nearly disappearing at elytral apices.</p><p>Underside and legs thickly clothed with silvery pubescence; apex of pygidium arcuate. Tarsi slender, length ratio of protarsomeres 1.6:1.0:0.3:2.0. Tibiae of females slightly curved, legs robust, tarsi broad.</p><p>Aedeagus (Figs <xref ref-type="fig" rid="F1">1D–G</xref>, <xref ref-type="fig" rid="F2">2E–G</xref>) sword-shaped, about 3.4× as long as wide; apex triangular; bent ventrally; without pubescence.</p><p><bold>Female.</bold> Coloration of body darker than male, base of hind tibiae black; legs slender, tarsi narrow. Last segment of abdomen with a fossa. Spermatheca (Figs <xref ref-type="fig" rid="F1">1C</xref>, <xref ref-type="fig" rid="F2">2H</xref>) hook-shaped, apex swollen and blunt, duct base thickened, not coiled. Rectal sclerites moderately sclerotized, ventral rectal sclerites (Fig. <xref ref-type="fig" rid="F1">1H</xref>) large, clubbed; dorsal rectal sclerites (Fig. <xref ref-type="fig" rid="F1">1I</xref>) protruding medially; lateral sclerites large.</p></tp:treatment-sec><tp:treatment-sec sec-type="distribution" id="SECID0E5LAE"><title>Distribution.</title><p>China (Xinjiang).</p></tp:treatment-sec></tp:taxon-treatment>
