# Supplementary material for: ﻿Two new species of the genus Smaragdina Chevrolat, 1836 (Coleoptera, Chrysomelidae, Cryptocephalinae) from China
Source: Zookeys. 2022 Jan 18;1082:1–26. doi: 10.3897/zookeys.1082.74323 (PMC8789759; doi:10.3897/zookeys.1082.74323)
Supplement: XML Treatment for Smaragdina magnipunctata [file zookeys.1082.74323-treatment2.xml]

<!DOCTYPE tp:taxon-treatment
  PUBLIC "-//TaxonX//DTD Taxonomic Treatment Publishing DTD v0 20100105//EN" "tax-treatment-NSO.dtd">
<tp:taxon-treatment xmlns:tp="http://www.plazi.org/taxpub"><tp:treatment-meta><kwd-group><label>Taxon classification</label><kwd>
                <named-content content-type="kingdom">Animalia</named-content>
              </kwd><kwd>
                <named-content content-type="order">Coleoptera</named-content>
              </kwd><kwd>
                <named-content content-type="family">Chrysomelidae</named-content>
              </kwd></kwd-group><mixed-citation publication-type="journal"><person-group><name><surname>Duan</surname><given-names>Wen-Yuan</given-names></name><name><surname>Wang</surname><given-names>Feng-Yan</given-names></name><name><surname>Zhou</surname><given-names>Hong-Zhang</given-names></name></person-group><article-title>﻿Two new species of the genus <italic><tp:taxon-name><tp:taxon-name-part taxon-name-part-type="genus" reg="Smaragdina">Smaragdina</tp:taxon-name-part></tp:taxon-name></italic> Chevrolat, 1836 (<tp:taxon-name><tp:taxon-name-part taxon-name-part-type="order">Coleoptera</tp:taxon-name-part></tp:taxon-name>, <tp:taxon-name><tp:taxon-name-part taxon-name-part-type="family">Chrysomelidae</tp:taxon-name-part></tp:taxon-name>, <tp:taxon-name><tp:taxon-name-part taxon-name-part-type="subfamily">Cryptocephalinae</tp:taxon-name-part></tp:taxon-name>) from China</article-title><source>Zookeys</source><day>18</day><month>01</month><year>2022</year><volume>1082</volume><fpage>1</fpage><lpage>26</lpage><pub-id pub-id-type="doi">10.3897/zookeys.1082.74323</pub-id></mixed-citation></tp:treatment-meta><tp:nomenclature><label>﻿</label><tp:taxon-name>
              <object-id xmlns:xlink="http://www.w3.org/1999/xlink" content-type="arpha" xlink:type="simple">3C61B8F8-7104-549E-85FA-00BC0138B426</object-id>
              <tp:taxon-name-part taxon-name-part-type="genus" reg="Smaragdina">Smaragdina</tp:taxon-name-part>
              <tp:taxon-name-part taxon-name-part-type="species" reg="magnipunctata">magnipunctata</tp:taxon-name-part>
              <object-id xmlns:xlink="http://www.w3.org/1999/xlink" content-type="zoobank" xlink:type="simple">http://zoobank.org/DB4FD31E-D2CF-45DF-91C6-2A7CE6B84FA5</object-id>
            </tp:taxon-name><tp:taxon-authority>Duan, Wang &amp; Zhou</tp:taxon-authority><tp:taxon-status xmlns:xlink="http://www.w3.org/1999/xlink" xlink:type="simple">sp. nov.</tp:taxon-status><xref ref-type="fig" rid="F3">Figures 3</xref><xref ref-type="fig" rid="F4">, 4</xref></tp:nomenclature><tp:treatment-sec sec-type="diagnosis" id="SECID0EVNAE"><title>Diagnosis.</title><p>This new species is well distinguished from all its congeners by the presence of unique black markings on the elytra and strong punctures arranged in regular rows with their interspaces impunctate.</p></tp:treatment-sec><tp:treatment-sec sec-type="etymology" id="SECID0E1NAE"><title>Etymology.</title><p>The specific epithet is from the Latin words “<italic>magni</italic>-” and “<italic>punctata</italic>” in reference to the big punctures of the elytra.</p></tp:treatment-sec><tp:treatment-sec sec-type="type locality" id="SECID0EEOAE"><title>Type locality.</title><p>China: Yunnan Province: Xishuangbanna, Xiaomengyang.</p></tp:treatment-sec><tp:treatment-sec sec-type="material" id="SECID0EJOAE"><title>Material examined</title><p><bold>(<italic>n</italic> = 4). <italic>Holotype</italic></bold>: male, <bold>China: Yunnan Province</bold>: Xishuangbanna, Xiaomengyang, 7.VII.1957, coll. Shuyong Wang (<abbrev xmlns:xlink="http://www.w3.org/1999/xlink" xlink:title="Institute of Zoology, Chinese Academy of Sciences" id="ABBRID0EXOAE" xlink:type="simple">IZ-CAS</abbrev>). <bold><italic>Paratypes</italic>: China: Yunnan Province</bold>: 1 female, Xishuangbanna, Xiaomengyang, 10.X.1957, coll. Shuyong Wang (<abbrev xmlns:xlink="http://www.w3.org/1999/xlink" xlink:title="Institute of Zoology, Chinese Academy of Sciences" id="ABBRID0E6OAE" xlink:type="simple">IZ-CAS</abbrev>); 1 female, Xishuangbanna, Xiaomengyang, 21.X.1957, coll. Shuyong Wang (<abbrev xmlns:xlink="http://www.w3.org/1999/xlink" xlink:title="Institute of Zoology, Chinese Academy of Sciences" id="ABBRID0EDPAE" xlink:type="simple">IZ-CAS</abbrev>); 1 female, Xishuangbanna, Xiaomengyang, 22.X.1957, coll. Lingchao Zang (<abbrev xmlns:xlink="http://www.w3.org/1999/xlink" xlink:title="Institute of Zoology, Chinese Academy of Sciences" id="ABBRID0EHPAE" xlink:type="simple">IZ-CAS</abbrev>).</p></tp:treatment-sec><tp:treatment-sec sec-type="description" id="SECID0ELPAE"><title>Measurements</title><p><bold>(<italic>n</italic> = 4).</bold> Body length males: 3.7 mm, females: 3.9–4.3 mm.</p></tp:treatment-sec><tp:treatment-sec sec-type="description" id="SECID0EWPAE"><title>Description.</title><p>Body (Figs <xref ref-type="fig" rid="F3">3A, B</xref>, <xref ref-type="fig" rid="F4">4A</xref>) oblong, largely khaki. Head yellowish brown, Mandibles with black apex; two basal antennomeres yellow, others brown; sometimes vertex black. Pronotum yellowish brown. Scutellum black. Elytra khaki, margins black, disc with two black round markings. Ventral side of body largely yellowish brown, ventral side of mesothorax and metathorax black; legs yellowish, tibiae outer side and tarsi somewhat brown.</p><fig id="F3" position="float" orientation="portrait"><object-id xmlns:xlink="http://www.w3.org/1999/xlink" content-type="doi" xlink:type="simple">10.3897/zookeys.1082.74323.figure3</object-id><object-id xmlns:xlink="http://www.w3.org/1999/xlink" content-type="arpha" xlink:type="simple">EC49CBF7-4D15-531C-9F7D-03DE7347CB15</object-id><label>Figure 3.</label><caption><p><italic><tp:taxon-name><tp:taxon-name-part taxon-name-part-type="genus" reg="Smaragdina">Smaragdina</tp:taxon-name-part><tp:taxon-name-part taxon-name-part-type="species" reg="magnipunctata">magnipunctata</tp:taxon-name-part></tp:taxon-name></italic> Duan, Wang &amp; Zhou, sp. nov. <bold>A</bold> habitus <bold>B</bold> lateral view of habitus <bold>C</bold> spermatheca <bold>D</bold> lateral view of aedeagus <bold>E</bold> ventral view of aedeagus <bold>F</bold> dorsal view of aedeagus <bold>G</bold> apex of aedeagus <bold>H</bold> ventral rectal sclerites <bold>I</bold> dorsal rectal sclerites. Scale bars: 0.5 mm (<bold>A, B</bold>), 0.2 mm (<bold>C–I</bold>).</p></caption><graphic xmlns:xlink="http://www.w3.org/1999/xlink" xlink:href="zookeys-1082-001-g003.jpg" position="float" orientation="portrait" xlink:type="simple" id="oo_634778.jpg"><uri content-type="original_file" xlink:type="simple">https://binary.pensoft.net/fig/634778</uri></graphic></fig><p>Head small, glabrous. Mandibles short; labrum slightly incised at anterior margin; length ratio of maxillary palpomeres 0.5:2.2:2.0:2.5; length ratio of labial palpomeres 0.4:1.8:3.0. Clypeus glabrous, anterior margin slightly incised; frons with 3 grooves arranged in triangular pattern; inner sides of eyes with short pubescence; vertex slightly convex, glabrous. Antennae short, extending to base of prothorax, pubescent, 1<sup>st</sup> antennomere oblong and thick, 2<sup>nd</sup> rounded, 3<sup>rd</sup> slender, similar in length with 2<sup>nd</sup>, 4<sup>th</sup> triangular, a little longer than 3<sup>rd</sup>, serrated from 5<sup>th</sup> segment onwards, while last segment ovate, apex sharp.</p><fig id="F4" position="float" orientation="portrait"><object-id xmlns:xlink="http://www.w3.org/1999/xlink" content-type="doi" xlink:type="simple">10.3897/zookeys.1082.74323.figure4</object-id><object-id xmlns:xlink="http://www.w3.org/1999/xlink" content-type="arpha" xlink:type="simple">F40C633E-2C4B-5664-A662-A6AD6AB9B7CD</object-id><label>Figure 4.</label><caption><p><italic><tp:taxon-name><tp:taxon-name-part taxon-name-part-type="genus" reg="Smaragdina">Smaragdina</tp:taxon-name-part><tp:taxon-name-part taxon-name-part-type="species" reg="magnipunctata">magnipunctata</tp:taxon-name-part></tp:taxon-name></italic> Duan, Wang &amp; Zhou, sp. nov. <bold>A</bold> habitus <bold>B</bold> dorsal view of aedeagus <bold>C</bold> lateral view of aedeagus <bold>D</bold> ventral view of aedeagus <bold>E</bold> spermatheca. Scale bars: 0.5 mm.</p></caption><graphic xmlns:xlink="http://www.w3.org/1999/xlink" xlink:href="zookeys-1082-001-g004.jpg" position="float" orientation="portrait" xlink:type="simple" id="oo_634779.jpg"><uri content-type="original_file" xlink:type="simple">https://binary.pensoft.net/fig/634779</uri></graphic></fig><p>Pronotum transverse, about 2× as wide as long, strongly convex; anterior and lateral margins rounded, posterior margin weakly sinuated and bordered; surface without any punctures. Scutellum triangular, impunctate, apex slightly elevated over elytral surface.</p><p>Elytra glabrous, 1.5× as long as wide at humeri; 2/3 basal part with coarse, sparse punctures, forming regular rows, with interspaces impunctate; 1/3 apical part with sparse, fine punctures, almost obsolete.</p><p>Underside and legs thickly clothed with silvery pubescence; apex of pygidium slightly concave. Tarsi slender, length ratio of protarsomeres 1.0:0.7:0.2:1.2.</p><p>Aedeagus (Figs <xref ref-type="fig" rid="F3">3D–G</xref>, <xref ref-type="fig" rid="F4">4B–D</xref>) oblong, about 3.6× as long as wide, apex triangular, bent ventrally; without pubescence.</p><p><bold>Female.</bold> Punctures of elytra more obvious than male, last segment of abdomen with a fossa, apex of pygidium truncate. Spermatheca (Figs <xref ref-type="fig" rid="F3">3C</xref>, <xref ref-type="fig" rid="F4">4E</xref>) hooked, slender; duct strongly sclerotized, base thickened, coiled up about 20–30×. Rectal sclerites strongly sclerotized, ventral rectal sclerites (Fig. <xref ref-type="fig" rid="F3">3H</xref>) large, dumbbell-like; dorsal central sclerite (Fig. <xref ref-type="fig" rid="F3">3I</xref>) rectangular; lateral sclerites slightly small.</p></tp:treatment-sec><tp:treatment-sec sec-type="distribution" id="SECID0EFUAE"><title>Distribution.</title><p>China (Yunnan).</p></tp:treatment-sec></tp:taxon-treatment>
