# Supplementary material for: ﻿Two new species of the genus Smaragdina Chevrolat, 1836 (Coleoptera, Chrysomelidae, Cryptocephalinae) from China
Source: Zookeys. 2022 Jan 18;1082:1–26. doi: 10.3897/zookeys.1082.74323 (PMC8789759; doi:10.3897/zookeys.1082.74323)
Supplement: XML Treatment for Smaragdina divisa [file zookeys.1082.74323-treatment3.xml]

<!DOCTYPE tp:taxon-treatment
  PUBLIC "-//TaxonX//DTD Taxonomic Treatment Publishing DTD v0 20100105//EN" "tax-treatment-NSO.dtd">
<tp:taxon-treatment xmlns:tp="http://www.plazi.org/taxpub"><tp:treatment-meta><kwd-group><label>Taxon classification</label><kwd>
                <named-content content-type="kingdom">Animalia</named-content>
              </kwd><kwd>
                <named-content content-type="order">Coleoptera</named-content>
              </kwd><kwd>
                <named-content content-type="family">Chrysomelidae</named-content>
              </kwd></kwd-group><mixed-citation publication-type="journal"><person-group><name><surname>Duan</surname><given-names>Wen-Yuan</given-names></name><name><surname>Wang</surname><given-names>Feng-Yan</given-names></name><name><surname>Zhou</surname><given-names>Hong-Zhang</given-names></name></person-group><article-title>﻿Two new species of the genus <italic><tp:taxon-name><tp:taxon-name-part taxon-name-part-type="genus" reg="Smaragdina">Smaragdina</tp:taxon-name-part></tp:taxon-name></italic> Chevrolat, 1836 (<tp:taxon-name><tp:taxon-name-part taxon-name-part-type="order">Coleoptera</tp:taxon-name-part></tp:taxon-name>, <tp:taxon-name><tp:taxon-name-part taxon-name-part-type="family">Chrysomelidae</tp:taxon-name-part></tp:taxon-name>, <tp:taxon-name><tp:taxon-name-part taxon-name-part-type="subfamily">Cryptocephalinae</tp:taxon-name-part></tp:taxon-name>) from China</article-title><source>Zookeys</source><day>18</day><month>01</month><year>2022</year><volume>1082</volume><fpage>1</fpage><lpage>26</lpage><pub-id pub-id-type="doi">10.3897/zookeys.1082.74323</pub-id></mixed-citation></tp:treatment-meta><tp:nomenclature><label>﻿</label><tp:taxon-name>
              <object-id xmlns:xlink="http://www.w3.org/1999/xlink" content-type="arpha" xlink:type="simple">B6D23E98-A00E-5CA1-8DE3-D7B21FD17A81</object-id>
              <tp:taxon-name-part taxon-name-part-type="genus" reg="Smaragdina">Smaragdina</tp:taxon-name-part>
              <tp:taxon-name-part taxon-name-part-type="species" reg="divisa">divisa</tp:taxon-name-part>
            </tp:taxon-name><tp:taxon-authority>(Jacoby, 1889), new country record for China</tp:taxon-authority><xref ref-type="fig" rid="F5">Figures 5</xref><xref ref-type="fig" rid="F6">, 6</xref><tp:nomenclature-citation-list><tp:nomenclature-citation><tp:taxon-name>
                  <tp:taxon-name-part taxon-name-part-type="genus" reg="Smaragdina">Smaragdina</tp:taxon-name-part>
                  <tp:taxon-name-part taxon-name-part-type="species" reg="divisa">divisa</tp:taxon-name-part>
                </tp:taxon-name><comment>Jacoby, 1889: 156 (orig.: <tp:taxon-name><tp:taxon-name-part taxon-name-part-type="genus" reg="Gynandrophthalma">Gynandrophthalma</tp:taxon-name-part><tp:taxon-name-part taxon-name-part-type="species" reg="divisa">divisa</tp:taxon-name-part></tp:taxon-name>); 1908: 117, fig. 29; <xref ref-type="bibr" rid="B4">Clavareau 1913</xref>: 60; <xref ref-type="bibr" rid="B21">Medvedev 1988a</xref>: 31 (redescription); <xref ref-type="bibr" rid="B25">Medvedev 2010</xref>:265; <xref ref-type="bibr" rid="B27">Regalin and Medvedev 2010</xref>: 576 (catalogue).</comment></tp:nomenclature-citation><tp:nomenclature-citation><tp:taxon-name>
                  <tp:taxon-name-part taxon-name-part-type="genus" reg="Gynandrophthalma">Gynandrophthalma</tp:taxon-name-part>
                  <tp:taxon-name-part taxon-name-part-type="species" reg="indica">indica</tp:taxon-name-part>
                </tp:taxon-name><comment>Jacoby, 1895: 263; <xref ref-type="bibr" rid="B15">Jacoby 1908</xref>: 117 (as synonym of <tp:taxon-name><tp:taxon-name-part taxon-name-part-type="genus" reg="Gynandrophthalma">Gynandrophthalma</tp:taxon-name-part><tp:taxon-name-part taxon-name-part-type="species" reg="divisa">divisa</tp:taxon-name-part></tp:taxon-name>). Syn.</comment></tp:nomenclature-citation></tp:nomenclature-citation-list></tp:nomenclature><tp:treatment-sec sec-type="material" id="SECID0E1XAE"><title>Material examined</title><p><bold>(<italic>n</italic> = 17). China: Hainan province</bold>: 6 males, 4 females, Jianfeng, 20.IV.1980, coll. Fuji Pu (<abbrev xmlns:xlink="http://www.w3.org/1999/xlink" xlink:title="Institute of Zoology, Chinese Academy of Sciences" id="ABBRID0EFYAE" xlink:type="simple">IZ-CAS</abbrev>); 2 males, Jianfenglin, 20.IV.1980, coll. unknown (<abbrev xmlns:xlink="http://www.w3.org/1999/xlink" xlink:title="Institute of Zoology, Chinese Academy of Sciences" id="ABBRID0EJYAE" xlink:type="simple">IZ-CAS</abbrev>); 1 male, Lehui, 4.V.1954, coll. Keren Huang (<abbrev xmlns:xlink="http://www.w3.org/1999/xlink" xlink:title="Institute of Zoology, Chinese Academy of Sciences" id="ABBRID0ENYAE" xlink:type="simple">IZ-CAS</abbrev>); 1 female, Nada, 25.IV.1954, coll. Keren Huang (<abbrev xmlns:xlink="http://www.w3.org/1999/xlink" xlink:title="Institute of Zoology, Chinese Academy of Sciences" id="ABBRID0ERYAE" xlink:type="simple">IZ-CAS</abbrev>); 1 female, Baoting, 16.V.1960, coll. Zhenfu Li (<abbrev xmlns:xlink="http://www.w3.org/1999/xlink" xlink:title="Institute of Zoology, Chinese Academy of Sciences" id="ABBRID0EVYAE" xlink:type="simple">IZ-CAS</abbrev>); 1 female, Ledong, 10.VI.1960, coll. Xuezhong Zhang (<abbrev xmlns:xlink="http://www.w3.org/1999/xlink" xlink:title="Institute of Zoology, Chinese Academy of Sciences" id="ABBRID0EZYAE" xlink:type="simple">IZ-CAS</abbrev>); 1 female, Tongshi, 8.V.1960, coll. Zhenfu Li (<abbrev xmlns:xlink="http://www.w3.org/1999/xlink" xlink:title="Institute of Zoology, Chinese Academy of Sciences" id="ABBRID0E4YAE" xlink:type="simple">IZ-CAS</abbrev>).</p><fig id="F5" position="float" orientation="portrait"><object-id xmlns:xlink="http://www.w3.org/1999/xlink" content-type="doi" xlink:type="simple">10.3897/zookeys.1082.74323.figure5</object-id><object-id xmlns:xlink="http://www.w3.org/1999/xlink" content-type="arpha" xlink:type="simple">809B01BC-F515-5CC0-A7AA-791B760F70AF</object-id><label>Figure 5.</label><caption><p><italic><tp:taxon-name><tp:taxon-name-part taxon-name-part-type="genus" reg="Smaragdina">Smaragdina</tp:taxon-name-part><tp:taxon-name-part taxon-name-part-type="species" reg="divisa">divisa</tp:taxon-name-part></tp:taxon-name></italic> (Jacoby, 1889) <bold>A</bold> habitus <bold>B</bold> lateral view of habitus <bold>C</bold> spermatheca <bold>D</bold> lateral view of aedeagus <bold>E</bold> ventral view of aedeagus <bold>F</bold> dorsal view of aedeagus <bold>G</bold> apex of aedeagus <bold>H</bold> ventral rectal sclerites <bold>I</bold> dorsal rectal sclerites. Scale bars: 0.5 mm (<bold>A, B</bold>), 0.2 mm (<bold>C–I</bold>).</p></caption><graphic xmlns:xlink="http://www.w3.org/1999/xlink" xlink:href="zookeys-1082-001-g005.jpg" position="float" orientation="portrait" xlink:type="simple" id="oo_634780.jpg"><uri content-type="original_file" xlink:type="simple">https://binary.pensoft.net/fig/634780</uri></graphic></fig></tp:treatment-sec><tp:treatment-sec sec-type="description" id="SECID0EP1AE"><title>Measurements</title><p><bold>(<italic>n</italic> = 10).</bold> Body length males: 3.4–3.8 mm, females: 5.1–5.3 mm.</p><fig id="F6" position="float" orientation="portrait"><object-id xmlns:xlink="http://www.w3.org/1999/xlink" content-type="doi" xlink:type="simple">10.3897/zookeys.1082.74323.figure6</object-id><object-id xmlns:xlink="http://www.w3.org/1999/xlink" content-type="arpha" xlink:type="simple">7E4E8AF9-2936-5143-95CA-1CF3D0F7FADA</object-id><label>Figure 6.</label><caption><p><italic><tp:taxon-name><tp:taxon-name-part taxon-name-part-type="genus" reg="Smaragdina">Smaragdina</tp:taxon-name-part><tp:taxon-name-part taxon-name-part-type="species" reg="divisa">divisa</tp:taxon-name-part></tp:taxon-name></italic> (Jacoby, 1889) <bold>A</bold> habitus <bold>B</bold> maxilla <bold>C</bold> labium <bold>D</bold> dorsal view of aedeagus <bold>E</bold> lateral view of aedeagus <bold>F</bold> ventral view of aedeagus <bold>G</bold> spermatheca. Scale bars: 0.5 mm.</p></caption><graphic xmlns:xlink="http://www.w3.org/1999/xlink" xlink:href="zookeys-1082-001-g006.jpg" position="float" orientation="portrait" xlink:type="simple" id="oo_634781.jpg"><uri content-type="original_file" xlink:type="simple">https://binary.pensoft.net/fig/634781</uri></graphic></fig></tp:treatment-sec><tp:treatment-sec sec-type="distribution" id="SECID0EA3AE"><title>Distribution.</title><p>China (Hainan); Vietnam; Burma; Nepal; Sri Lanka; Malaysia.</p></tp:treatment-sec><tp:treatment-sec sec-type="remarks" id="SECID0EF3AE"><title>Remark.</title><p>This species is recognized by having the apical half of the elytra distinctly paler than the basal half, and the apex of aedeagus narrowly truncate. It has not previously been recorded from the territory of China.</p></tp:treatment-sec><ref-list><ref id="B4"><mixed-citation xmlns:xlink="http://www.w3.org/1999/xlink" xlink:type="simple"><person-group><name name-style="western"><surname>Clavareau</surname><given-names>H</given-names></name></person-group> (<year>1913</year>) <source><italic>Coleopterorum Catalogu</italic>. Auspiciis et auxilio W. Junk editus a S. Schenk­ling. Pars 53: <tp:taxon-name><tp:taxon-name-part taxon-name-part-type="family">Chrysomelidae</tp:taxon-name-part></tp:taxon-name>: 5. <tp:taxon-name><tp:taxon-name-part taxon-name-part-type="subfamily">Megascelinae</tp:taxon-name-part></tp:taxon-name>, 6. <tp:taxon-name><tp:taxon-name-part taxon-name-part-type="subfamily">Magalopodinae</tp:taxon-name-part></tp:taxon-name>, 7. <tp:taxon-name><tp:taxon-name-part taxon-name-part-type="subfamily">Clytrinae</tp:taxon-name-part></tp:taxon-name>, 8. <tp:taxon-name><tp:taxon-name-part taxon-name-part-type="subfamily">Cryptocephalinae</tp:taxon-name-part></tp:taxon-name>, 9.</source><publisher-name>Chlamydinae</publisher-name>, <publisher-loc>10. Lamprosominae. Berlin</publisher-loc>, <size units="page">278 pp</size>.</mixed-citation></ref><ref id="B21"><mixed-citation xmlns:xlink="http://www.w3.org/1999/xlink" xlink:type="simple"><person-group><name name-style="western"><surname>Medvedev</surname><given-names>LN</given-names></name></person-group> (<year>1988a</year>) <article-title>Leaf beetles of the subfamily <tp:taxon-name><tp:taxon-name-part taxon-name-part-type="subfamily">Clytrinae</tp:taxon-name-part></tp:taxon-name> (<tp:taxon-name><tp:taxon-name-part taxon-name-part-type="order">Coleoptera</tp:taxon-name-part></tp:taxon-name>, <tp:taxon-name><tp:taxon-name-part taxon-name-part-type="family">Chrysomelidae</tp:taxon-name-part></tp:taxon-name>) in Vietnam.</article-title> In: <person-group><name name-style="western"><surname>Medvedev</surname><given-names>LN</given-names></name></person-group> (<role>Ed.</role>) <issue-title>Fauna and Ecology of Vietnamese Insects.</issue-title><source>Nauka, Moscow</source>, <fpage>21</fpage>–<lpage>45</lpage>.</mixed-citation></ref><ref id="B25"><mixed-citation xmlns:xlink="http://www.w3.org/1999/xlink" xlink:type="simple"><person-group><name name-style="western"><surname>Medvedev</surname><given-names>LN</given-names></name></person-group> (<year>2010</year>) <article-title>A key to Oriental continental species of <italic><tp:taxon-name><tp:taxon-name-part taxon-name-part-type="genus">Smaragdina</tp:taxon-name-part></tp:taxon-name></italic> Chevrolat, 1836 (<tp:taxon-name><tp:taxon-name-part taxon-name-part-type="family">Chrysomelidae</tp:taxon-name-part></tp:taxon-name>: <tp:taxon-name><tp:taxon-name-part taxon-name-part-type="subfamily">Clytrinae</tp:taxon-name-part></tp:taxon-name>).</article-title><source>Entomologica Basiliensia et Collectionis Frey</source><volume>32</volume>: <fpage>259</fpage>–<lpage>287</lpage>.</mixed-citation></ref><ref id="B27"><mixed-citation xmlns:xlink="http://www.w3.org/1999/xlink" xlink:type="simple"><person-group><name name-style="western"><surname>Regalin</surname><given-names>R</given-names></name><name name-style="western"><surname>Medvedev</surname><given-names>LN</given-names></name></person-group> (<year>2010</year>) <article-title><tp:taxon-name><tp:taxon-name-part taxon-name-part-type="family">Chrysomelidae</tp:taxon-name-part></tp:taxon-name>: <tp:taxon-name><tp:taxon-name-part taxon-name-part-type="subfamily">Cryptocephalinae</tp:taxon-name-part></tp:taxon-name>: <tp:taxon-name><tp:taxon-name-part taxon-name-part-type="tribe">Clytrini</tp:taxon-name-part></tp:taxon-name>.</article-title> In: <person-group><name name-style="western"><surname>Löbl</surname><given-names>I</given-names></name><name name-style="western"><surname>Smetana</surname><given-names>A</given-names></name></person-group> (<role>Eds</role>) <issue-title>Catalogue of Palaearctic Coleoptera, Vol.</issue-title><source>6. <tp:taxon-name><tp:taxon-name-part taxon-name-part-type="superfamily">Chrysomeloidea</tp:taxon-name-part></tp:taxon-name>. Apollo Books, Stenstrup</source>, <fpage>564</fpage>–<lpage>580</lpage>.</mixed-citation></ref><ref id="B15"><mixed-citation xmlns:xlink="http://www.w3.org/1999/xlink" xlink:type="simple"><person-group><name name-style="western"><surname>Jacoby</surname><given-names>M</given-names></name></person-group> (<year>1908</year>) <source>Fauna of British India, including Ceylon and Burma. <tp:taxon-name><tp:taxon-name-part taxon-name-part-type="order">Coleoptera</tp:taxon-name-part></tp:taxon-name>, <tp:taxon-name><tp:taxon-name-part taxon-name-part-type="family">Chrysomelidae</tp:taxon-name-part></tp:taxon-name>. Vol. 1.</source><publisher-name>Taylor and Francis</publisher-name>, <publisher-loc>London</publisher-loc>, <size units="page">534 pp</size>.</mixed-citation></ref></ref-list></tp:taxon-treatment>
