# Supplementary material for: ﻿Two new species of the genus Smaragdina Chevrolat, 1836 (Coleoptera, Chrysomelidae, Cryptocephalinae) from China
Source: Zookeys. 2022 Jan 18;1082:1–26. doi: 10.3897/zookeys.1082.74323 (PMC8789759; doi:10.3897/zookeys.1082.74323)
Supplement: XML Treatment for Smaragdina insulana [file zookeys.1082.74323-treatment4.xml]

<!DOCTYPE tp:taxon-treatment
  PUBLIC "-//TaxonX//DTD Taxonomic Treatment Publishing DTD v0 20100105//EN" "tax-treatment-NSO.dtd">
<tp:taxon-treatment xmlns:tp="http://www.plazi.org/taxpub"><tp:treatment-meta><kwd-group><label>Taxon classification</label><kwd>
                <named-content content-type="kingdom">Animalia</named-content>
              </kwd><kwd>
                <named-content content-type="order">Coleoptera</named-content>
              </kwd><kwd>
                <named-content content-type="family">Chrysomelidae</named-content>
              </kwd></kwd-group><mixed-citation publication-type="journal"><person-group><name><surname>Duan</surname><given-names>Wen-Yuan</given-names></name><name><surname>Wang</surname><given-names>Feng-Yan</given-names></name><name><surname>Zhou</surname><given-names>Hong-Zhang</given-names></name></person-group><article-title>﻿Two new species of the genus <italic><tp:taxon-name><tp:taxon-name-part taxon-name-part-type="genus" reg="Smaragdina">Smaragdina</tp:taxon-name-part></tp:taxon-name></italic> Chevrolat, 1836 (<tp:taxon-name><tp:taxon-name-part taxon-name-part-type="order">Coleoptera</tp:taxon-name-part></tp:taxon-name>, <tp:taxon-name><tp:taxon-name-part taxon-name-part-type="family">Chrysomelidae</tp:taxon-name-part></tp:taxon-name>, <tp:taxon-name><tp:taxon-name-part taxon-name-part-type="subfamily">Cryptocephalinae</tp:taxon-name-part></tp:taxon-name>) from China</article-title><source>Zookeys</source><day>18</day><month>01</month><year>2022</year><volume>1082</volume><fpage>1</fpage><lpage>26</lpage><pub-id pub-id-type="doi">10.3897/zookeys.1082.74323</pub-id></mixed-citation></tp:treatment-meta><tp:nomenclature><label>﻿</label><tp:taxon-name>
              <object-id xmlns:xlink="http://www.w3.org/1999/xlink" content-type="arpha" xlink:type="simple">D61D5415-20B6-5190-ACFC-BF4565FAC1F5</object-id>
              <tp:taxon-name-part taxon-name-part-type="genus" reg="Smaragdina">Smaragdina</tp:taxon-name-part>
              <tp:taxon-name-part taxon-name-part-type="species" reg="insulana">insulana</tp:taxon-name-part>
            </tp:taxon-name><tp:taxon-authority>Medvedev, 1992, new country record for China</tp:taxon-authority><xref ref-type="fig" rid="F7">Figures 7</xref><xref ref-type="fig" rid="F8">, 8</xref><tp:nomenclature-citation-list><tp:nomenclature-citation><tp:taxon-name>
                  <tp:taxon-name-part taxon-name-part-type="genus" reg="Smaragdina">Smaragdina</tp:taxon-name-part>
                  <tp:taxon-name-part taxon-name-part-type="species" reg="insulana">insulana</tp:taxon-name-part>
                </tp:taxon-name><comment>Medvedev, 1992a: 73 (type locality: Vietnam, Prov. Quang Nam-Da Nang); <xref ref-type="bibr" rid="B25">Medvedev 2010</xref>: 266.</comment></tp:nomenclature-citation></tp:nomenclature-citation-list></tp:nomenclature><tp:treatment-sec sec-type="material" id="SECID0EJ5AE"><title>Material examined</title><p><bold>(<italic>n</italic> = 3). China: Guangxi province</bold>: 1 female, Longzhou, Daqingshan, 20.IV.1963, coll. Shuyong Wang (<abbrev xmlns:xlink="http://www.w3.org/1999/xlink" xlink:title="Institute of Zoology, Chinese Academy of Sciences" id="ABBRID0EU5AE" xlink:type="simple">IZ-CAS</abbrev>); 1 male, Longzhou, Daqingshan, 26.IV.1963, coll. Shuyong Wang (<abbrev xmlns:xlink="http://www.w3.org/1999/xlink" xlink:title="Institute of Zoology, Chinese Academy of Sciences" id="ABBRID0EY5AE" xlink:type="simple">IZ-CAS</abbrev>); 1 male, Longzhou, Daqingshan, 27.IV.1963, coll. Shuyong Wang (<abbrev xmlns:xlink="http://www.w3.org/1999/xlink" xlink:title="Institute of Zoology, Chinese Academy of Sciences" id="ABBRID0E35AE" xlink:type="simple">IZ-CAS</abbrev>).</p><fig id="F7" position="float" orientation="portrait"><object-id xmlns:xlink="http://www.w3.org/1999/xlink" content-type="doi" xlink:type="simple">10.3897/zookeys.1082.74323.figure7</object-id><object-id xmlns:xlink="http://www.w3.org/1999/xlink" content-type="arpha" xlink:type="simple">FA4BD055-A181-5DCC-897E-4DF9AB0954F7</object-id><label>Figure 7.</label><caption><p><italic><tp:taxon-name><tp:taxon-name-part taxon-name-part-type="genus" reg="Smaragdina">Smaragdina</tp:taxon-name-part><tp:taxon-name-part taxon-name-part-type="species" reg="insulana">insulana</tp:taxon-name-part></tp:taxon-name></italic> Medvedev, 1992 <bold>A</bold> habitus <bold>B</bold> lateral view of habitus <bold>C</bold> spermatheca <bold>D</bold> lateral view of aedeagus <bold>E</bold> ventral view of aedeagus <bold>F</bold> dorsal view of aedeagus <bold>G</bold> apex of aedeagus <bold>H</bold> ventral rectal sclerites <bold>I</bold> dorsal rectal sclerites. Scale bars: 0.5 mm (<bold>A, B</bold>), 0.2 mm (<bold>C–I</bold>).</p></caption><graphic xmlns:xlink="http://www.w3.org/1999/xlink" xlink:href="zookeys-1082-001-g007.jpg" position="float" orientation="portrait" xlink:type="simple" id="oo_634782.jpg"><uri content-type="original_file" xlink:type="simple">https://binary.pensoft.net/fig/634782</uri></graphic></fig></tp:treatment-sec><tp:treatment-sec sec-type="description" id="SECID0EPAAG"><title>Measurements</title><p><bold>(<italic>n</italic> = 3).</bold> Body length males: 4.8–4.9 mm, females: 5.0 mm.</p><fig id="F8" position="float" orientation="portrait"><object-id xmlns:xlink="http://www.w3.org/1999/xlink" content-type="doi" xlink:type="simple">10.3897/zookeys.1082.74323.figure8</object-id><object-id xmlns:xlink="http://www.w3.org/1999/xlink" content-type="arpha" xlink:type="simple">1805F85C-4A80-521D-80AF-BE015F66C73D</object-id><label>Figure 8.</label><caption><p><italic><tp:taxon-name><tp:taxon-name-part taxon-name-part-type="genus" reg="Smaragdina">Smaragdina</tp:taxon-name-part><tp:taxon-name-part taxon-name-part-type="species" reg="insulana">insulana</tp:taxon-name-part></tp:taxon-name></italic> Medvedev, 1992 <bold>A</bold> habitus <bold>B</bold> maxilla <bold>C</bold> labium <bold>D</bold> dorsal view of aedeagus <bold>E</bold> lateral view of aedeagus <bold>F</bold> ventral view of aedeagus <bold>G</bold> spermatheca. Scale bars: 0.5 mm.</p></caption><graphic xmlns:xlink="http://www.w3.org/1999/xlink" xlink:href="zookeys-1082-001-g008.jpg" position="float" orientation="portrait" xlink:type="simple" id="oo_634783.jpg"><uri content-type="original_file" xlink:type="simple">https://binary.pensoft.net/fig/634783</uri></graphic></fig></tp:treatment-sec><tp:treatment-sec sec-type="distribution" id="SECID0EACAG"><title>Distribution.</title><p>China (Guangxi); Vietnam.</p></tp:treatment-sec><tp:treatment-sec sec-type="remarks" id="SECID0EFCAG"><title>Remark.</title><p>This species is recognized by the fulvous body color, pale flavous spots on the elytra, and the sharp apex of the aedeagus. Originally found in Vietnam, we can confirm this species occurs in China.</p></tp:treatment-sec><ref-list><ref id="B25"><mixed-citation xmlns:xlink="http://www.w3.org/1999/xlink" xlink:type="simple"><person-group><name name-style="western"><surname>Medvedev</surname><given-names>LN</given-names></name></person-group> (<year>2010</year>) <article-title>A key to Oriental continental species of <italic><tp:taxon-name><tp:taxon-name-part taxon-name-part-type="genus">Smaragdina</tp:taxon-name-part></tp:taxon-name></italic> Chevrolat, 1836 (<tp:taxon-name><tp:taxon-name-part taxon-name-part-type="family">Chrysomelidae</tp:taxon-name-part></tp:taxon-name>: <tp:taxon-name><tp:taxon-name-part taxon-name-part-type="subfamily">Clytrinae</tp:taxon-name-part></tp:taxon-name>).</article-title><source>Entomologica Basiliensia et Collectionis Frey</source><volume>32</volume>: <fpage>259</fpage>–<lpage>287</lpage>.</mixed-citation></ref></ref-list></tp:taxon-treatment>
