# Supplementary material for: ﻿Two new species of the genus Smaragdina Chevrolat, 1836 (Coleoptera, Chrysomelidae, Cryptocephalinae) from China
Source: Zookeys. 2022 Jan 18;1082:1–26. doi: 10.3897/zookeys.1082.74323 (PMC8789759; doi:10.3897/zookeys.1082.74323)
Supplement: XML Treatment for Smaragdina kimotoi [file zookeys.1082.74323-treatment5.xml]

<!DOCTYPE tp:taxon-treatment
  PUBLIC "-//TaxonX//DTD Taxonomic Treatment Publishing DTD v0 20100105//EN" "tax-treatment-NSO.dtd">
<tp:taxon-treatment xmlns:tp="http://www.plazi.org/taxpub"><tp:treatment-meta><kwd-group><label>Taxon classification</label><kwd>
                <named-content content-type="kingdom">Animalia</named-content>
              </kwd><kwd>
                <named-content content-type="order">Coleoptera</named-content>
              </kwd><kwd>
                <named-content content-type="family">Chrysomelidae</named-content>
              </kwd></kwd-group><mixed-citation publication-type="journal"><person-group><name><surname>Duan</surname><given-names>Wen-Yuan</given-names></name><name><surname>Wang</surname><given-names>Feng-Yan</given-names></name><name><surname>Zhou</surname><given-names>Hong-Zhang</given-names></name></person-group><article-title>﻿Two new species of the genus <italic><tp:taxon-name><tp:taxon-name-part taxon-name-part-type="genus" reg="Smaragdina">Smaragdina</tp:taxon-name-part></tp:taxon-name></italic> Chevrolat, 1836 (<tp:taxon-name><tp:taxon-name-part taxon-name-part-type="order">Coleoptera</tp:taxon-name-part></tp:taxon-name>, <tp:taxon-name><tp:taxon-name-part taxon-name-part-type="family">Chrysomelidae</tp:taxon-name-part></tp:taxon-name>, <tp:taxon-name><tp:taxon-name-part taxon-name-part-type="subfamily">Cryptocephalinae</tp:taxon-name-part></tp:taxon-name>) from China</article-title><source>Zookeys</source><day>18</day><month>01</month><year>2022</year><volume>1082</volume><fpage>1</fpage><lpage>26</lpage><pub-id pub-id-type="doi">10.3897/zookeys.1082.74323</pub-id></mixed-citation></tp:treatment-meta><tp:nomenclature><label>﻿</label><tp:taxon-name>
              <object-id xmlns:xlink="http://www.w3.org/1999/xlink" content-type="arpha" xlink:type="simple">A8998833-45DC-5A32-B56C-A40CC949F450</object-id>
              <tp:taxon-name-part taxon-name-part-type="genus" reg="Smaragdina">Smaragdina</tp:taxon-name-part>
              <tp:taxon-name-part taxon-name-part-type="species" reg="kimotoi">kimotoi</tp:taxon-name-part>
            </tp:taxon-name><tp:taxon-authority>Lopatin, 2003, new country record for China</tp:taxon-authority><xref ref-type="fig" rid="F9">Figures 9</xref><xref ref-type="fig" rid="F10">, 10</xref><tp:nomenclature-citation-list><tp:nomenclature-citation><tp:taxon-name>
                  <tp:taxon-name-part taxon-name-part-type="genus" reg="Smaragdina">Smaragdina</tp:taxon-name-part>
                  <tp:taxon-name-part taxon-name-part-type="species" reg="kimotoi">kimotoi</tp:taxon-name-part>
                </tp:taxon-name><comment>Lopatin, 2003: 301 (type locality: South Vietnam, northeast of Ho Chi Minh); <xref ref-type="bibr" rid="B25">Medvedev 2010</xref>: 284.</comment></tp:nomenclature-citation></tp:nomenclature-citation-list></tp:nomenclature><tp:treatment-sec sec-type="material" id="SECID0EJEAG"><title>Material examined</title><p><bold>(<italic>n</italic> = 13). China: Hainan province</bold>: 1 male, 3 females, Jianfeng, 20.IV.1980, coll. Fuji Pu (<abbrev xmlns:xlink="http://www.w3.org/1999/xlink" xlink:title="Institute of Zoology, Chinese Academy of Sciences" id="ABBRID0EUEAG" xlink:type="simple">IZ-CAS</abbrev>); 2 males, Jianfenglin, 29.IV.1983, coll. Maobin Gu (<abbrev xmlns:xlink="http://www.w3.org/1999/xlink" xlink:title="Institute of Zoology, Chinese Academy of Sciences" id="ABBRID0EYEAG" xlink:type="simple">IZ-CAS</abbrev>); 1 female, Jianfenglin, 19.IV.1984, coll. Chunling Wang (<abbrev xmlns:xlink="http://www.w3.org/1999/xlink" xlink:title="Institute of Zoology, Chinese Academy of Sciences" id="ABBRID0E3EAG" xlink:type="simple">IZ-CAS</abbrev>); 1 female, Wuzhishan, 4.IV.1980, coll. Shuyong Wang (<abbrev xmlns:xlink="http://www.w3.org/1999/xlink" xlink:title="Institute of Zoology, Chinese Academy of Sciences" id="ABBRID0EAFAG" xlink:type="simple">IZ-CAS</abbrev>); 1 female, Nada, 25.IV.1954, coll. Keren Huang (<abbrev xmlns:xlink="http://www.w3.org/1999/xlink" xlink:title="Institute of Zoology, Chinese Academy of Sciences" id="ABBRID0EEFAG" xlink:type="simple">IZ-CAS</abbrev>); 2 females, Nada, 30.IV.1954, coll. Keren Huang (<abbrev xmlns:xlink="http://www.w3.org/1999/xlink" xlink:title="Institute of Zoology, Chinese Academy of Sciences" id="ABBRID0EIFAG" xlink:type="simple">IZ-CAS</abbrev>); 1 male, Nada, 30.V.1954, coll. Keren Huang (<abbrev xmlns:xlink="http://www.w3.org/1999/xlink" xlink:title="Institute of Zoology, Chinese Academy of Sciences" id="ABBRID0EMFAG" xlink:type="simple">IZ-CAS</abbrev>); 1 female, Tongshi, 27.III.1960, coll. Changqing Li (<abbrev xmlns:xlink="http://www.w3.org/1999/xlink" xlink:title="Institute of Zoology, Chinese Academy of Sciences" id="ABBRID0EQFAG" xlink:type="simple">IZ-CAS</abbrev>); 1 female, Tongshi, 23.IV.1960, coll. Zhenfu Li (<abbrev xmlns:xlink="http://www.w3.org/1999/xlink" xlink:title="Institute of Zoology, Chinese Academy of Sciences" id="ABBRID0EUFAG" xlink:type="simple">IZ-CAS</abbrev>).</p><fig id="F9" position="float" orientation="portrait"><object-id xmlns:xlink="http://www.w3.org/1999/xlink" content-type="doi" xlink:type="simple">10.3897/zookeys.1082.74323.figure9</object-id><object-id xmlns:xlink="http://www.w3.org/1999/xlink" content-type="arpha" xlink:type="simple">18BA66A4-91AC-5629-BE99-F89793D4B366</object-id><label>Figure 9.</label><caption><p><italic><tp:taxon-name><tp:taxon-name-part taxon-name-part-type="genus" reg="Smaragdina">Smaragdina</tp:taxon-name-part><tp:taxon-name-part taxon-name-part-type="species" reg="kimotoi">kimotoi</tp:taxon-name-part></tp:taxon-name></italic> Lopatin, 2003 <bold>A</bold> habitus <bold>B</bold> lateral view of habitus <bold>C</bold> lateral view of aedeagus <bold>D</bold> ventral view of aedeagus <bold>E</bold> dorsal view of aedeagus <bold>F</bold> apex of aedeagus. Scale bars: 0.5 mm (<bold>A, B</bold>), 0.2 mm (<bold>C–F</bold>).</p></caption><graphic xmlns:xlink="http://www.w3.org/1999/xlink" xlink:href="zookeys-1082-001-g009.jpg" position="float" orientation="portrait" xlink:type="simple" id="oo_634784.jpg"><uri content-type="original_file" xlink:type="simple">https://binary.pensoft.net/fig/634784</uri></graphic></fig></tp:treatment-sec><tp:treatment-sec sec-type="description" id="SECID0EAHAG"><title>Measurements</title><p><bold>(<italic>n</italic> = 10).</bold> Body length males: 4.4–4.9 mm, females: 4.9–5.9 mm.</p><fig id="F10" position="float" orientation="portrait"><object-id xmlns:xlink="http://www.w3.org/1999/xlink" content-type="doi" xlink:type="simple">10.3897/zookeys.1082.74323.figure10</object-id><object-id xmlns:xlink="http://www.w3.org/1999/xlink" content-type="arpha" xlink:type="simple">AD50E8DE-BBFA-5548-9094-C0920923F4CD</object-id><label>Figure 10.</label><caption><p><italic><tp:taxon-name><tp:taxon-name-part taxon-name-part-type="genus" reg="Smaragdina">Smaragdina</tp:taxon-name-part><tp:taxon-name-part taxon-name-part-type="species" reg="kimotoi">kimotoi</tp:taxon-name-part></tp:taxon-name></italic> Lopatin, 2003 <bold>A</bold> habitus <bold>B</bold> maxilla <bold>C</bold> labium <bold>D</bold> dorsal view of aedeagus <bold>E</bold> lateral view of aedeagus <bold>F</bold> ventral view of aedeagus <bold>G</bold> spermatheca. Scale bars: 0.5 mm.</p></caption><graphic xmlns:xlink="http://www.w3.org/1999/xlink" xlink:href="zookeys-1082-001-g010.jpg" position="float" orientation="portrait" xlink:type="simple" id="oo_634785.jpg"><uri content-type="original_file" xlink:type="simple">https://binary.pensoft.net/fig/634785</uri></graphic></fig></tp:treatment-sec><tp:treatment-sec sec-type="distribution" id="SECID0ERIAG"><title>Distribution.</title><p>China (Hainan); Vietnam.</p></tp:treatment-sec><tp:treatment-sec sec-type="remarks" id="SECID0EWIAG"><title>Remark.</title><p>The fulvous dorsal body and the aedeagus with a broad and parallel-sided apical process, distinguish this species from <italic><tp:taxon-name><tp:taxon-name-part taxon-name-part-type="genus" reg="Smaragdina">S.</tp:taxon-name-part><tp:taxon-name-part taxon-name-part-type="species" reg="divisa">divisa</tp:taxon-name-part></tp:taxon-name></italic>. Originally from Vietnam, we confirm that <italic><tp:taxon-name><tp:taxon-name-part taxon-name-part-type="genus" reg="Smaragdina">S.</tp:taxon-name-part><tp:taxon-name-part taxon-name-part-type="species" reg="kimotoi">kimotoi</tp:taxon-name-part></tp:taxon-name></italic> occurs in China.</p></tp:treatment-sec><ref-list><ref id="B25"><mixed-citation xmlns:xlink="http://www.w3.org/1999/xlink" xlink:type="simple"><person-group><name name-style="western"><surname>Medvedev</surname><given-names>LN</given-names></name></person-group> (<year>2010</year>) <article-title>A key to Oriental continental species of <italic><tp:taxon-name><tp:taxon-name-part taxon-name-part-type="genus">Smaragdina</tp:taxon-name-part></tp:taxon-name></italic> Chevrolat, 1836 (<tp:taxon-name><tp:taxon-name-part taxon-name-part-type="family">Chrysomelidae</tp:taxon-name-part></tp:taxon-name>: <tp:taxon-name><tp:taxon-name-part taxon-name-part-type="subfamily">Clytrinae</tp:taxon-name-part></tp:taxon-name>).</article-title><source>Entomologica Basiliensia et Collectionis Frey</source><volume>32</volume>: <fpage>259</fpage>–<lpage>287</lpage>.</mixed-citation></ref></ref-list></tp:taxon-treatment>
