# Supplementary material for: ﻿Two new species of the genus Smaragdina Chevrolat, 1836 (Coleoptera, Chrysomelidae, Cryptocephalinae) from China
Source: Zookeys. 2022 Jan 18;1082:1–26. doi: 10.3897/zookeys.1082.74323 (PMC8789759; doi:10.3897/zookeys.1082.74323)
Supplement: XML Treatment for Smaragdina laboissierei [file zookeys.1082.74323-treatment6.xml]

<!DOCTYPE tp:taxon-treatment
  PUBLIC "-//TaxonX//DTD Taxonomic Treatment Publishing DTD v0 20100105//EN" "tax-treatment-NSO.dtd">
<tp:taxon-treatment xmlns:tp="http://www.plazi.org/taxpub"><tp:treatment-meta><kwd-group><label>Taxon classification</label><kwd>
                <named-content content-type="kingdom">Animalia</named-content>
              </kwd><kwd>
                <named-content content-type="order">Coleoptera</named-content>
              </kwd><kwd>
                <named-content content-type="family">Chrysomelidae</named-content>
              </kwd></kwd-group><mixed-citation publication-type="journal"><person-group><name><surname>Duan</surname><given-names>Wen-Yuan</given-names></name><name><surname>Wang</surname><given-names>Feng-Yan</given-names></name><name><surname>Zhou</surname><given-names>Hong-Zhang</given-names></name></person-group><article-title>﻿Two new species of the genus <italic><tp:taxon-name><tp:taxon-name-part taxon-name-part-type="genus" reg="Smaragdina">Smaragdina</tp:taxon-name-part></tp:taxon-name></italic> Chevrolat, 1836 (<tp:taxon-name><tp:taxon-name-part taxon-name-part-type="order">Coleoptera</tp:taxon-name-part></tp:taxon-name>, <tp:taxon-name><tp:taxon-name-part taxon-name-part-type="family">Chrysomelidae</tp:taxon-name-part></tp:taxon-name>, <tp:taxon-name><tp:taxon-name-part taxon-name-part-type="subfamily">Cryptocephalinae</tp:taxon-name-part></tp:taxon-name>) from China</article-title><source>Zookeys</source><day>18</day><month>01</month><year>2022</year><volume>1082</volume><fpage>1</fpage><lpage>26</lpage><pub-id pub-id-type="doi">10.3897/zookeys.1082.74323</pub-id></mixed-citation></tp:treatment-meta><tp:nomenclature><label>﻿</label><tp:taxon-name>
              <object-id xmlns:xlink="http://www.w3.org/1999/xlink" content-type="arpha" xlink:type="simple">30FB570B-0BB8-583F-AF6E-DB351C211615</object-id>
              <tp:taxon-name-part taxon-name-part-type="genus" reg="Smaragdina">Smaragdina</tp:taxon-name-part>
              <tp:taxon-name-part taxon-name-part-type="species" reg="laboissierei">laboissierei</tp:taxon-name-part>
            </tp:taxon-name><tp:taxon-authority>(Pic, 1928), new country record for China</tp:taxon-authority><xref ref-type="fig" rid="F11">Figures 11</xref><xref ref-type="fig" rid="F12">, 12</xref><tp:nomenclature-citation-list><tp:nomenclature-citation><tp:taxon-name>
                  <tp:taxon-name-part taxon-name-part-type="genus" reg="Smaragdina">Smaragdina</tp:taxon-name-part>
                  <tp:taxon-name-part taxon-name-part-type="species" reg="laboissierei">laboissierei</tp:taxon-name-part>
                </tp:taxon-name><comment>Pic, 1928: 34 (orig.: <tp:taxon-name><tp:taxon-name-part taxon-name-part-type="genus" reg="Cyaniris">Cyaniris</tp:taxon-name-part><tp:taxon-name-part taxon-name-part-type="species" reg="laboissierei">laboissierei</tp:taxon-name-part></tp:taxon-name>; type locality: Tonkin; type deposited: <named-content xmlns:xlink="http://www.w3.org/1999/xlink" content-type="dwc:institutional_code" xlink:type="simple">MNHN</named-content>); <xref ref-type="bibr" rid="B16">Kimoto and Gressitt 1981</xref>: 320 (<tp:taxon-name><tp:taxon-name-part taxon-name-part-type="genus" reg="Smaragdina">Smaragdina</tp:taxon-name-part><tp:taxon-name-part taxon-name-part-type="species" reg="laboissierei">laboissierei</tp:taxon-name-part></tp:taxon-name>); <xref ref-type="bibr" rid="B24">Medvedev 1992b</xref>: 23 (figure); <xref ref-type="bibr" rid="B25">Medvedev 2010</xref>: 264.</comment></tp:nomenclature-citation></tp:nomenclature-citation-list></tp:nomenclature><tp:treatment-sec sec-type="material" id="SECID0ERMAG"><title>Material examined</title><p><bold>(<italic>n</italic> = 2). China: Guangxi province</bold>: 1 female, Longzhou, Daqingshan, 19. IV. 1963, coll. Shuyong Wang (<abbrev xmlns:xlink="http://www.w3.org/1999/xlink" xlink:title="Institute of Zoology, Chinese Academy of Sciences" id="ABBRID0E3MAG" xlink:type="simple">IZ-CAS</abbrev>); 1 male, Longzhou, Daqingshan, 27. IV. 1963, coll. Shuyong Wang (<abbrev xmlns:xlink="http://www.w3.org/1999/xlink" xlink:title="Institute of Zoology, Chinese Academy of Sciences" id="ABBRID0EANAG" xlink:type="simple">IZ-CAS</abbrev>).</p><fig id="F11" position="float" orientation="portrait"><object-id xmlns:xlink="http://www.w3.org/1999/xlink" content-type="doi" xlink:type="simple">10.3897/zookeys.1082.74323.figure11</object-id><object-id xmlns:xlink="http://www.w3.org/1999/xlink" content-type="arpha" xlink:type="simple">B07B2AE4-35A1-5601-A765-4907B1111AF6</object-id><label>Figure 11.</label><caption><p><italic><tp:taxon-name><tp:taxon-name-part taxon-name-part-type="genus" reg="Smaragdina">Smaragdina</tp:taxon-name-part><tp:taxon-name-part taxon-name-part-type="species" reg="laboissierei">laboissierei</tp:taxon-name-part></tp:taxon-name></italic> (Pic, 1928) <bold>A</bold> habitus <bold>B</bold> lateral view of habitus <bold>C</bold> lateral view of aedeagus <bold>D</bold> ventral view of aedeagus <bold>E</bold> dorsal view of aedeagus <bold>F</bold> apex of aedeagus. Scale bars: 0.5 mm (<bold>A, B</bold>), 0.2 mm (<bold>C–F</bold>).</p></caption><graphic xmlns:xlink="http://www.w3.org/1999/xlink" xlink:href="zookeys-1082-001-g011.jpg" position="float" orientation="portrait" xlink:type="simple" id="oo_634786.jpg"><uri content-type="original_file" xlink:type="simple">https://binary.pensoft.net/fig/634786</uri></graphic></fig></tp:treatment-sec><tp:treatment-sec sec-type="description" id="SECID0EMOAG"><title>Measurements</title><p><bold>(<italic>n</italic> = 2).</bold> Body length males: 4.4–4.7 mm, females: 5.2–5.5 mm.</p><fig id="F12" position="float" orientation="portrait"><object-id xmlns:xlink="http://www.w3.org/1999/xlink" content-type="doi" xlink:type="simple">10.3897/zookeys.1082.74323.figure12</object-id><object-id xmlns:xlink="http://www.w3.org/1999/xlink" content-type="arpha" xlink:type="simple">BBDA6A9F-B578-55F1-AAC1-51AD555AE38D</object-id><label>Figure 12.</label><caption><p><italic><tp:taxon-name><tp:taxon-name-part taxon-name-part-type="genus" reg="Smaragdina">Smaragdina</tp:taxon-name-part><tp:taxon-name-part taxon-name-part-type="species" reg="laboissierei">laboissierei</tp:taxon-name-part></tp:taxon-name></italic> (Pic, 1928) <bold>A</bold> habitus <bold>B</bold> maxilla <bold>C</bold> labium <bold>D</bold> dorsal view of aedeagus <bold>E</bold> lateral view of aedeagus <bold>F</bold> ventral view of aedeagus <bold>G</bold> spermatheca. Scale bars: 0.5 mm.</p></caption><graphic xmlns:xlink="http://www.w3.org/1999/xlink" xlink:href="zookeys-1082-001-g012.jpg" position="float" orientation="portrait" xlink:type="simple" id="oo_634787.jpg"><uri content-type="original_file" xlink:type="simple">https://binary.pensoft.net/fig/634787</uri></graphic></fig></tp:treatment-sec><tp:treatment-sec sec-type="distribution" id="SECID0E4PAG"><title>Distribution.</title><p>China (Guangxi); Vietnam.</p></tp:treatment-sec><tp:treatment-sec sec-type="remarks" id="SECID0ECQAG"><title>Remark.</title><p>The Chinese specimens were identified as this species by the yellowish-brown pronotum with a black stripe and the apical process of aedeagus triangular, which is acute and strongly curved downwards. This species was previously only known from Vietnam.</p></tp:treatment-sec><ref-list><ref id="B16"><mixed-citation xmlns:xlink="http://www.w3.org/1999/xlink" xlink:type="simple"><person-group><name name-style="western"><surname>Kimoto</surname><given-names>S</given-names></name><name name-style="western"><surname>Gressitt</surname><given-names>JL</given-names></name></person-group> (<year>1981</year>) <article-title><tp:taxon-name><tp:taxon-name-part taxon-name-part-type="family">Chrysomelidae</tp:taxon-name-part></tp:taxon-name> (<tp:taxon-name><tp:taxon-name-part taxon-name-part-type="order">Coleoptera</tp:taxon-name-part></tp:taxon-name>) of Thailand, Cambodia, Laos and Vietnam. 2. <tp:taxon-name><tp:taxon-name-part taxon-name-part-type="subfamily">Clytrinae</tp:taxon-name-part></tp:taxon-name>, <tp:taxon-name><tp:taxon-name-part taxon-name-part-type="subfamily">Cryptocephalinae</tp:taxon-name-part></tp:taxon-name> and <tp:taxon-name><tp:taxon-name-part taxon-name-part-type="subfamily">Chlamisinae</tp:taxon-name-part></tp:taxon-name>, <tp:taxon-name><tp:taxon-name-part taxon-name-part-type="subfamily">Lamprosomatinae</tp:taxon-name-part></tp:taxon-name> and <tp:taxon-name><tp:taxon-name-part taxon-name-part-type="subfamily">Chrysomelinae</tp:taxon-name-part></tp:taxon-name>.</article-title><source>Pacific Insects</source><volume>23</volume>: <fpage>286</fpage>–<lpage>391</lpage>.</mixed-citation></ref><ref id="B24"><mixed-citation xmlns:xlink="http://www.w3.org/1999/xlink" xlink:type="simple"><person-group><name name-style="western"><surname>Medvedev</surname><given-names>LN</given-names></name></person-group> (<year>1992b</year>) <article-title>Type specimens of the subfamily <tp:taxon-name><tp:taxon-name-part taxon-name-part-type="subfamily">Clytrinae</tp:taxon-name-part></tp:taxon-name> (<tp:taxon-name><tp:taxon-name-part taxon-name-part-type="order">Coleoptera</tp:taxon-name-part></tp:taxon-name>: <tp:taxon-name><tp:taxon-name-part taxon-name-part-type="family">Chrysomelidae</tp:taxon-name-part></tp:taxon-name>) from the Maurice Pic collection of the Museum national d’Histoire naturelle, Paris.</article-title><source>Annales de la Société Entomologique de France</source><volume>28</volume>(<issue>1</issue>): <fpage>15</fpage>–<lpage>25</lpage>.</mixed-citation></ref><ref id="B25"><mixed-citation xmlns:xlink="http://www.w3.org/1999/xlink" xlink:type="simple"><person-group><name name-style="western"><surname>Medvedev</surname><given-names>LN</given-names></name></person-group> (<year>2010</year>) <article-title>A key to Oriental continental species of <italic><tp:taxon-name><tp:taxon-name-part taxon-name-part-type="genus">Smaragdina</tp:taxon-name-part></tp:taxon-name></italic> Chevrolat, 1836 (<tp:taxon-name><tp:taxon-name-part taxon-name-part-type="family">Chrysomelidae</tp:taxon-name-part></tp:taxon-name>: <tp:taxon-name><tp:taxon-name-part taxon-name-part-type="subfamily">Clytrinae</tp:taxon-name-part></tp:taxon-name>).</article-title><source>Entomologica Basiliensia et Collectionis Frey</source><volume>32</volume>: <fpage>259</fpage>–<lpage>287</lpage>.</mixed-citation></ref></ref-list></tp:taxon-treatment>
