# Supplementary material for: ﻿Two new species of the genus Smaragdina Chevrolat, 1836 (Coleoptera, Chrysomelidae, Cryptocephalinae) from China
Source: Zookeys. 2022 Jan 18;1082:1–26. doi: 10.3897/zookeys.1082.74323 (PMC8789759; doi:10.3897/zookeys.1082.74323)
Supplement: XML Treatment for Smaragdina laosensis [file zookeys.1082.74323-treatment7.xml]

<!DOCTYPE tp:taxon-treatment
  PUBLIC "-//TaxonX//DTD Taxonomic Treatment Publishing DTD v0 20100105//EN" "tax-treatment-NSO.dtd">
<tp:taxon-treatment xmlns:tp="http://www.plazi.org/taxpub"><tp:treatment-meta><kwd-group><label>Taxon classification</label><kwd>
                <named-content content-type="kingdom">Animalia</named-content>
              </kwd><kwd>
                <named-content content-type="order">Coleoptera</named-content>
              </kwd><kwd>
                <named-content content-type="family">Chrysomelidae</named-content>
              </kwd></kwd-group><mixed-citation publication-type="journal"><person-group><name><surname>Duan</surname><given-names>Wen-Yuan</given-names></name><name><surname>Wang</surname><given-names>Feng-Yan</given-names></name><name><surname>Zhou</surname><given-names>Hong-Zhang</given-names></name></person-group><article-title>﻿Two new species of the genus <italic><tp:taxon-name><tp:taxon-name-part taxon-name-part-type="genus" reg="Smaragdina">Smaragdina</tp:taxon-name-part></tp:taxon-name></italic> Chevrolat, 1836 (<tp:taxon-name><tp:taxon-name-part taxon-name-part-type="order">Coleoptera</tp:taxon-name-part></tp:taxon-name>, <tp:taxon-name><tp:taxon-name-part taxon-name-part-type="family">Chrysomelidae</tp:taxon-name-part></tp:taxon-name>, <tp:taxon-name><tp:taxon-name-part taxon-name-part-type="subfamily">Cryptocephalinae</tp:taxon-name-part></tp:taxon-name>) from China</article-title><source>Zookeys</source><day>18</day><month>01</month><year>2022</year><volume>1082</volume><fpage>1</fpage><lpage>26</lpage><pub-id pub-id-type="doi">10.3897/zookeys.1082.74323</pub-id></mixed-citation></tp:treatment-meta><tp:nomenclature><label>﻿</label><tp:taxon-name>
              <object-id xmlns:xlink="http://www.w3.org/1999/xlink" content-type="arpha" xlink:type="simple">76012F10-B288-5B60-8E06-64958888645D</object-id>
              <tp:taxon-name-part taxon-name-part-type="genus" reg="Smaragdina">Smaragdina</tp:taxon-name-part>
              <tp:taxon-name-part taxon-name-part-type="species" reg="laosensis">laosensis</tp:taxon-name-part>
            </tp:taxon-name><tp:taxon-authority>Kimoto &amp; Gressitt, 1981, new country record for China</tp:taxon-authority><xref ref-type="fig" rid="F13">Figures 13</xref><xref ref-type="fig" rid="F14">, 14</xref><tp:nomenclature-citation-list><tp:nomenclature-citation><tp:taxon-name>
                  <tp:taxon-name-part taxon-name-part-type="genus" reg="Smaragdina">Smaragdina</tp:taxon-name-part>
                  <tp:taxon-name-part taxon-name-part-type="species" reg="laosensis">laosensis</tp:taxon-name-part>
                </tp:taxon-name><comment>Kimoto &amp; Gressitt, 1981: 320 (type locality: Laos; type deposited: <named-content xmlns:xlink="http://www.w3.org/1999/xlink" content-type="dwc:institutional_code" xlink:type="simple">BPBM</named-content>); <xref ref-type="bibr" rid="B25">Medvedev 2010</xref>: 269.</comment></tp:nomenclature-citation></tp:nomenclature-citation-list></tp:nomenclature><tp:treatment-sec sec-type="material" id="SECID0EKSAG"><title>Material examined</title><p><bold>(<italic>n</italic> = 5). China: Yunnan province</bold>: 1 female, Cheli, 8.III.1957, coll. Fuji Pu (<abbrev xmlns:xlink="http://www.w3.org/1999/xlink" xlink:title="Institute of Zoology, Chinese Academy of Sciences" id="ABBRID0EVSAG" xlink:type="simple">IZ-CAS</abbrev>); 1 male, Cheli, 11.III.1957, coll. Fuji Pu (<abbrev xmlns:xlink="http://www.w3.org/1999/xlink" xlink:title="Institute of Zoology, Chinese Academy of Sciences" id="ABBRID0EZSAG" xlink:type="simple">IZ-CAS</abbrev>); 2 males, Xishuangbanna, Yunjinghong, 3.IV.1958, coll. unknown (<abbrev xmlns:xlink="http://www.w3.org/1999/xlink" xlink:title="Institute of Zoology, Chinese Academy of Sciences" id="ABBRID0E4SAG" xlink:type="simple">IZ-CAS</abbrev>); 1 female, Xishuangbanna, Yunjinghong, 7.VIII.1958, coll. Xuwu Meng (<abbrev xmlns:xlink="http://www.w3.org/1999/xlink" xlink:title="Institute of Zoology, Chinese Academy of Sciences" id="ABBRID0EBTAG" xlink:type="simple">IZ-CAS</abbrev>).</p><fig id="F13" position="float" orientation="portrait"><object-id xmlns:xlink="http://www.w3.org/1999/xlink" content-type="doi" xlink:type="simple">10.3897/zookeys.1082.74323.figure13</object-id><object-id xmlns:xlink="http://www.w3.org/1999/xlink" content-type="arpha" xlink:type="simple">D9C4E517-0661-5B50-9995-BDB29A78C836</object-id><label>Figure 13.</label><caption><p><italic><tp:taxon-name><tp:taxon-name-part taxon-name-part-type="genus" reg="Smaragdina">Smaragdina</tp:taxon-name-part><tp:taxon-name-part taxon-name-part-type="species" reg="laosensis">laosensis</tp:taxon-name-part></tp:taxon-name></italic> Kimoto &amp; Gressitt, 1981 <bold>A</bold> habitus <bold>B</bold> lateral view of habitus <bold>C</bold> lateral view of aedeagus <bold>D</bold> ventral view of aedeagus <bold>E</bold> dorsal view of aedeagus <bold>F</bold> apex of aedeagus. Scale bars: 0.5 mm (<bold>A, B</bold>), 0.2 mm (<bold>C–F</bold>).</p></caption><graphic xmlns:xlink="http://www.w3.org/1999/xlink" xlink:href="zookeys-1082-001-g013.jpg" position="float" orientation="portrait" xlink:type="simple" id="oo_634788.jpg"><uri content-type="original_file" xlink:type="simple">https://binary.pensoft.net/fig/634788</uri></graphic></fig></tp:treatment-sec><tp:treatment-sec sec-type="description" id="SECID0ENUAG"><title>Measurements</title><p><bold>(<italic>n</italic> = 5).</bold> Body length males: 2.9–3.2 mm, females: 3.3–3.5 mm.</p><fig id="F14" position="float" orientation="portrait"><object-id xmlns:xlink="http://www.w3.org/1999/xlink" content-type="doi" xlink:type="simple">10.3897/zookeys.1082.74323.figure14</object-id><object-id xmlns:xlink="http://www.w3.org/1999/xlink" content-type="arpha" xlink:type="simple">0D396511-0048-535A-8F6F-B39C69B61B98</object-id><label>Figure 14.</label><caption><p><italic><tp:taxon-name><tp:taxon-name-part taxon-name-part-type="genus" reg="Smaragdina">Smaragdina</tp:taxon-name-part><tp:taxon-name-part taxon-name-part-type="species" reg="laosensis">laosensis</tp:taxon-name-part></tp:taxon-name></italic> Kimoto &amp; Gressitt, 1981 <bold>A</bold> habitus <bold>B</bold> maxilla <bold>C</bold> labium <bold>D</bold> dorsal view of aedeagus <bold>E</bold> lateral view of aedeagus <bold>F</bold> ventral view of aedeagus <bold>G</bold> spermatheca. Scale bars: 0.5 mm.</p></caption><graphic xmlns:xlink="http://www.w3.org/1999/xlink" xlink:href="zookeys-1082-001-g014.jpg" position="float" orientation="portrait" xlink:type="simple" id="oo_634789.jpg"><uri content-type="original_file" xlink:type="simple">https://binary.pensoft.net/fig/634789</uri></graphic></fig></tp:treatment-sec><tp:treatment-sec sec-type="distribution" id="SECID0E5VAG"><title>Distribution.</title><p>China (Yunnan); Laos.</p></tp:treatment-sec><tp:treatment-sec sec-type="remarks" id="SECID0EDWAG"><title>Remark.</title><p>Following the description of <xref ref-type="bibr" rid="B16">Kimoto and Gressitt (1981</xref>, especially figs 21b, 23a), we determined the Chinese specimens as <italic><tp:taxon-name><tp:taxon-name-part taxon-name-part-type="genus" reg="Smaragdina">S.</tp:taxon-name-part><tp:taxon-name-part taxon-name-part-type="species" reg="laosensis">laosensis</tp:taxon-name-part></tp:taxon-name></italic>. This species was originally recorded in Laos.</p></tp:treatment-sec><ref-list><ref id="B25"><mixed-citation xmlns:xlink="http://www.w3.org/1999/xlink" xlink:type="simple"><person-group><name name-style="western"><surname>Medvedev</surname><given-names>LN</given-names></name></person-group> (<year>2010</year>) <article-title>A key to Oriental continental species of <italic><tp:taxon-name><tp:taxon-name-part taxon-name-part-type="genus">Smaragdina</tp:taxon-name-part></tp:taxon-name></italic> Chevrolat, 1836 (<tp:taxon-name><tp:taxon-name-part taxon-name-part-type="family">Chrysomelidae</tp:taxon-name-part></tp:taxon-name>: <tp:taxon-name><tp:taxon-name-part taxon-name-part-type="subfamily">Clytrinae</tp:taxon-name-part></tp:taxon-name>).</article-title><source>Entomologica Basiliensia et Collectionis Frey</source><volume>32</volume>: <fpage>259</fpage>–<lpage>287</lpage>.</mixed-citation></ref><ref id="B16"><mixed-citation xmlns:xlink="http://www.w3.org/1999/xlink" xlink:type="simple"><person-group><name name-style="western"><surname>Kimoto</surname><given-names>S</given-names></name><name name-style="western"><surname>Gressitt</surname><given-names>JL</given-names></name></person-group> (<year>1981</year>) <article-title><tp:taxon-name><tp:taxon-name-part taxon-name-part-type="family">Chrysomelidae</tp:taxon-name-part></tp:taxon-name> (<tp:taxon-name><tp:taxon-name-part taxon-name-part-type="order">Coleoptera</tp:taxon-name-part></tp:taxon-name>) of Thailand, Cambodia, Laos and Vietnam. 2. <tp:taxon-name><tp:taxon-name-part taxon-name-part-type="subfamily">Clytrinae</tp:taxon-name-part></tp:taxon-name>, <tp:taxon-name><tp:taxon-name-part taxon-name-part-type="subfamily">Cryptocephalinae</tp:taxon-name-part></tp:taxon-name> and <tp:taxon-name><tp:taxon-name-part taxon-name-part-type="subfamily">Chlamisinae</tp:taxon-name-part></tp:taxon-name>, <tp:taxon-name><tp:taxon-name-part taxon-name-part-type="subfamily">Lamprosomatinae</tp:taxon-name-part></tp:taxon-name> and <tp:taxon-name><tp:taxon-name-part taxon-name-part-type="subfamily">Chrysomelinae</tp:taxon-name-part></tp:taxon-name>.</article-title><source>Pacific Insects</source><volume>23</volume>: <fpage>286</fpage>–<lpage>391</lpage>.</mixed-citation></ref></ref-list></tp:taxon-treatment>
